# Supplementary material for: Inter/Intra-Observer Agreement in Video-Capsule Endoscopy: Are We Getting It All Wrong? A Systematic Review and Meta-Analysis
Source: Diagnostics (Basel). 2022 Oct 2;12(10):2400. doi: 10.3390/diagnostics12102400 (PMC9600122; doi:10.3390/diagnostics12102400)
Supplement: Supplementary file 1 [file diagnostics-12-02400-s001.zip]

Archive with 1 entries (1 files):
- diagnostics-1947766-supplementary.pdf
